# Supplementary material for: A Low Dose of Berberine Is Metabolized in Weaned Piglets Without Major Changes to Gut Morphology or Gut Microbiota
Source: Animals (Basel). 2025 Aug 21;15(16):2450. doi: 10.3390/ani15162450 (PMC12383199; doi:10.3390/ani15162450)
Supplement: Supplementary file 1 [file animals-15-02450-s001.zip]

Archive with 4 entries (4 files):
- Supplementary Materials_S1.pdf
- Supplementary materials_S2_method validation.pdf
- Supplementary_Table2_BBR_PhaseI_metabolites.xlsx
- Supplementary_Table3_BBR_PhaseII_metabolites.xlsx
