# Supplementary material for: A Low Dose of Berberine Is Metabolized in Weaned Piglets Without Major Changes to Gut Morphology or Gut Microbiota
Source: Animals (Basel). 2025 Aug 21;15(16):2450. doi: 10.3390/ani15162450 (PMC12383199; doi:10.3390/ani15162450)
Supplement: Supplementary file 1 [file animals-15-02450-s001.zip › Supplementary_Table2_BBR_PhaseI_metabolites.xlsx]

## Sheet: BodySite effect
	We analyzed the effect of BodySite on log-transformed berberine or metabolite levels using a linear mixed-effects model (LMM).
	The model included BodySite as an ordered factor and SowID as a random intercept to account for non-independence of piglets from the same sow:
	log(berberine or metabolite)∼BodySite+(1∣SowID)
		β (estimate)	SE	t ratio	p-value
BBR
	Linear trend	2.4987	0.20655	12.097	<2e-16
	Quadratic trend	0.44722	0.20788	2.151	0.0347
Phase I metabolites
Demethyleneberberine
	Linear trend	3.59552	0.14805	24.287	< 2e-16
	Quadratic trend	1.07367	0.14909	7.202	5.23e-10
Columbamine
	Linear trend	2.69926	0.16934	15.94	< 2e-16
	Quadratic trend	1.2349	0.17053	7241	4.52e-10
Jatrorrhizine
	Linear trend	2.47058	0.17579	14.054	< 2e-16
	Quadratic trend	0.721	0.17692	4.075	0.000113
Dihydroberberine
	Linear trend	0.83643	0.11581	7.222	3.78e-10
	Quadratic trend	0.18645	0.117	1.594	0.115281
Thalifendine
	Linear trend	2.98412	0.22018	13.553	< 2e-16
	Quadratic trend	0.8588	0.22172	3.873	0.000238
Berberrubine
	Linear trend	3.63981	0.17123	21.257	< 2e-16
	Quadratic trend	1.9796	0.17243	11.48	< 2e-16
Palmatine
	Linear trend	2.17008	0.16085	13.491	< 2e-16
	Quadratic trend	0.43321	0.16189	2.676	0.00914

## Sheet: Pairwise differences_Body
	p-values for metabolites between the different intestinal segments
		β (estimate)	SE	t-ratio	p-value
BBR
	Duodenum-Prox.Jej	0.014	0.291	0.048	1.0000
	Duodenum-Mid.Jej	-0.0879	0.298	-0.295	0.9999
	Duodenum-Dist.Jej	-1.0007	0.291	-3437	0.0165
	Duodenum-Ileum	-1.5311	0.298	-5137	<.0001
	Duodenum-Cecum	-1.9877	0.291	-6827	<.0001
	Duodenum-Colon	-2.5917	0.291	-8901	<.0001
	Prox.Jej-Mid.Jej	-0.1019	0.298	-0.342	0.9999
	Prox.Jej-Dist.Jej	-1.0147	0.291	-3485	0.0143
	Prox.Jej-Ileum	-1.5451	0.298	-5184	<.0001
	Prox.Jej-Cecum	-2.0017	0.291	-6875	<.0001
	Prox.Jej-Colon	-2.6058	0.291	-8949	<.0001
	Mid.Jej-Dist.Jej	-0.9128	0.298	-3063	0.0465
	Mid.Jej-Ileum	-1.4432	0.304	-4746	0.0002
	Mid.Jej-Cecum	-1.8998	0.298	-6374	<.0001
	Mid.Jej-Colon	-2.5038	0.298	-8401	<.0001
	Dist.Jej-Ileum	-0.5304	0.298	-1780	0.5658
	Dist.Jej-Cecum	-0.987	0.291	-3390	0.0189
	Dist.Jej-Colon	-1.5911	0.291	-5464	<.0001
	Ileum-Cecum	-0.4566	0.298	-1532	0.7248
	Ileum-Colon	-1.0606	0.298	-3559	0.0114
	Cecum-Colon	-0.604	0.291	-2075	0.379
Phase I metabolites
		β (estimate)	SE	t-ratio	p-value
Demethyleneberberine
	Duodenum-Prox.Jej	0.635	0.209	3042	0.0492
	Duodenum-Mid.Jej	-0.210	0.214	-0.985	0.9556
	Duodenum-Dist.Jej	-1042	0.209	-4994	0.0001
	Duodenum-Ileum	-1391	0.214	-6511	<.0001
	Duodenum-Cecum	-2643	0.209	-12666	<.0001
	Duodenum-Colon	-3763	0.209	-18031	<.0001
	Prox.Jej-Mid.Jej	-0.845	0.214	-3956	0.0033
	Prox.Jej-Dist.Jej	-1677	0.209	-8036	<.0001
	Prox.Jej-Ileum	-2026	0.214	-9482	<.0001
	Prox.Jej-Cecum	-3278	0.209	-15708	<.0001
	Prox.Jej-Colon	-4398	0.209	-21073	<.0001
	Mid.Jej-Dist.Jej	-0.832	0.214	-3893	0.0040
	Mid.Jej-Ileum	-1181	0.218	-5417	<.0001
	Mid.Jej-Cecum	-2433	0.214	-11385	<.0001
	Mid.Jej-Colon	-3552	0.214	-16625	<.0001
	Dist.Jej-Ileum	-0.349	0.214	-1633	0.6615
	Dist.Jej-Cecum	-1601	0.209	-7672	<.0001
	Dist.Jej-Colon	-2721	0.209	-13037	<.0001
	Ileum-Cecum	-1252	0.214	-5859	<.0001
	Ileum-Colon	-2372	0.214	-11099	<.0001
	Cecum-Colon	-1120	0.209	-5365	<.0001
		β (estimate)	SE	t-ratio	p-value
Columbamine
	Duodenum-Prox.Jej	1034	0.239	4331	0.0009
	Duodenum-Mid.Jej	0.475	0.244	1944	0.4588
	Duodenum-Dist.Jej	-0.149	0.239	-0.624	0.9958
	Duodenum-Ileum	-0.49	0.244	-2003	0.4222
	Duodenum-Cecum	-2038	0.239	-8539	<.0001
	Duodenum-Colon	-2391	0.239	-10018	<.0001
	Prox.Jej-Mid.Jej	-0.559	0.244	-2286	0.2655
	Prox.Jej-Dist.Jej	-1183	0.239	-4955	0.0001
	Prox.Jej-Ileum	-1523	0.244	-6233	<.0001
	Prox.Jej-Cecum	-3072	0.239	-12871	<.0001
	Prox.Jej-Colon	-3425	0.239	-14349	<.0001
	Mid.Jej-Dist.Jej	-0.624	0.244	-2553	0.1566
	Mid.Jej-Ileum	-0.965	0.249	-3869	0.0043
	Mid.Jej-Cecum	-2514	0.244	-10284	<.0001
	Mid.Jej-Colon	-2867	0.244	-11728	<.0001
	Dist.Jej-Ileum	-0.341	0.244	-1394	0.8033
	Dist.Jej-Cecum	-1890	0.239	-7916	<.0001
	Dist.Jej-Colon	-2242	0.239	-9394	<.0001
	Ileum-Cecum	-1549	0.244	-6337	<.0001
	Ileum-Colon	-1902	0.244	-7781	<.0001
	Cecum-Colon	-0.353	0.239	-1478	0.7565
		β (estimate)	SE	t-ratio	p-value
Jatrorrhizine
	Duodenum-Prox.Jej	0.5704	0.248	2302	0.2578
	Duodenum-Mid.Jej	0.0762	0.254	0.3	0.9999
	Duodenum-Dist.Jej	-0.546	0.248	-2203	0.307
	Duodenum-Ileum	-1.0756	0.254	-4240	0.0013
	Duodenum-Cecum	-1.8532	0.248	-7479	<.0001
	Duodenum-Colon	-2.3580	0.248	-9516	<.0001
	Prox.Jej-Mid.Jej	-0.4942	0.254	-1948	0.4562
	Prox.Jej-Dist.Jej	-1.1164	0.248	-4505	0.0005
	Prox.Jej-Ileum	-1.6460	0.254	-6489	<.0001
	Prox.Jej-Cecum	-2.4236	0.248	-9781	<.0001
	Prox.Jej-Colon	-2.9285	0.248	-11818	<.0001
	Mid.Jej-Dist.Jej	-0.6222	0.254	-2453	0.1927
	Mid.Jej-Ileum	-1.1518	0.259	-4450	0.0006
	Mid.Jej-Cecum	-1.9294	0.254	-7607	<.0001
	Mid.Jej-Colon	-2.4342	0.254	-9597	<.0001
	Dist.Jej-Ileum	-0.5295	0.254	-2088	0.3712
	Dist.Jej-Cecum	-1.3072	0.248	-5275	<.0001
	Dist.Jej-Colon	-1.8120	0.248	-7313	<.0001
	Ileum-Cecum	-0.7776	0.254	-3066	0.0461
	Ileum-Colon	-1.2825	0.254	-5056	0.0001
	Cecum-Colon	-0.5048	0.248	-2037	0.4012
		β (estimate)	SE	t-ratio	p-value
Dihydroberberine
	Duodenum-Prox.Jej	0.1377	0.163	0.845	0.9791
	Duodenum-Mid.Jej	0.0611	0.172	0.356	0.9998
	Duodenum-Dist.Jej	-0.4422	0.163	-2714	0.1102
	Duodenum-Ileum	-0.5535	0.167	-3319	0.0232
	Duodenum-Cecum	-0.2815	0.163	-1728	0.6002
	Duodenum-Colon	-0.991	0.163	-6082	<.0001
	Prox.Jej-Mid.Jej	-0.0765	0.172	-0.446	0.9994
	Prox.Jej-Dist.Jej	-0.5799	0.163	-3559	0.0115
	Prox.Jej-Ileum	-0.6912	0.167	-4144	0.0018
	Prox.Jej-Cecum	-0.4192	0.163	-2573	0.1506
	Prox.Jej-Colon	-1.1286	0.163	-6927	<.0001
	Mid.Jej-Dist.Jej	-0.5033	0.172	-2931	0.0651
	Mid.Jej-Ileum	-0.6146	0.175	-3520	0.0129
	Mid.Jej-Cecum	-0.3427	0.172	-1996	0.4266
	Mid.Jej-Colon	-1.0521	0.172	-6127	<.0001
	Dist.Jej-Ileum	-0.1113	0.167	-0.667	0.9939
	Dist.Jej-Cecum	0.1607	0.163	0.986	0.9554
	Dist.Jej-Colon	-0.5488	0.163	-3368	0.0202
	Ileum-Cecum	0.272	0.167	1631	0.6631
	Ileum-Colon	-0.4375	0.167	-2623	0.135
	Cecum-Colon	-0.7094	0.163	-4354	0.0009
		β (estimate)	SE	t-ratio	p-value
Thalifendine
	Duodenum-Prox.Jej	0.575	0.31	1853	0.518
	Duodenum-Mid.Jej	-0.0391	0.318	-0.123	1.0000
	Duodenum-Dist.Jej	-0.9411	0.31	-3032	0.0505
	Duodenum-Ileum	-1.3007	0.318	-4093	0.0021
	Duodenum-Cecum	-1.9930	0.31	-6421	<.0001
	Duodenum-Colon	-3.1309	0.31	-10088	<.0001
	Prox.Jej-Mid.Jej	-0.6141	0.318	-1933	0.4663
	Prox.Jej-Dist.Jej	-1.5161	0.31	-4885	0.0001
	Prox.Jej-Ileum	-1.8757	0.318	-5902	<.0001
	Prox.Jej-Cecum	-2.5681	0.31	-8274	<.0001
	Prox.Jej-Colon	-3.7059	0.31	-11940	<.0001
	Mid.Jej-Dist.Jej	-0.9019	0.318	-2838	0.082
	Mid.Jej-Ileum	-1.2616	0.324	-3892	0.004
	Mid.Jej-Cecum	-1.9539	0.318	-6149	<.0001
	Mid.Jej-Colon	-3.0918	0.318	-9729	<.0001
	Dist.Jej-Ileum	-0.3596	0.318	-1132	0.9161
	Dist.Jej-Cecum	-1.0520	0.31	-3389	0.0189
	Dist.Jej-Colon	-2.1899	0.31	-7056	<.0001
	Ileum-Cecum	-0.6924	0.318	-2179	0.3202
	Ileum-Colon	-1.8303	0.318	-5759	<.0001
	Cecum-Colon	-1.1379	0.31	-3666	0.0082
		β (estimate)	SE	t-ratio	p-value
Berberrubine
	Duodenum-Prox.Jej	1.2783	0.241	5296	<.0001
	Duodenum-Mid.Jej	0.0757	0.247	0.306	0.9999
	Duodenum-Dist.Jej	-0.4137	0.241	-1714	0.6091
	Duodenum-Ileum	-0.3348	0.247	-1355	0.8233
	Duodenum-Cecum	-1.9738	0.241	-8178	<.0001
	Duodenum-Colon	-4.1152	0.241	-17049	<.0001
	Prox.Jej-Mid.Jej	-1.2026	0.247	-4866	0.0001
	Prox.Jej-Dist.Jej	-1.6920	0.241	-7010	<.0001
	Prox.Jej-Ileum	-1.6131	0.247	-6527	<.0001
	Prox.Jej-Cecum	-3.2521	0.241	-13473	<.0001
	Prox.Jej-Colon	-5.3934	0.241	-22345	<.0001
	Mid.Jej-Dist.Jej	-0.4894	0.247	-1980	0.4362
	Mid.Jej-Ileum	-0.4105	0.252	-1628	0.6647
	Mid.Jej-Cecum	-2.0494	0.247	-8293	<.0001
	Mid.Jej-Colon	-4.1908	0.247	-16957	<.0001
	Dist.Jej-Ileum	0.0789	0.247	0.319	0.9999
	Dist.Jej-Cecum	-1.5601	0.241	-6463	<.0001
	Dist.Jej-Colon	-3.7014	0.241	-15335	<.0001
	Ileum-Cecum	-1.6389	0.247	-6632	<.0001
	Ileum-Colon	-3.7803	0.247	-15296	<.0001
	Cecum-Colon	-2.1414	0.241	-8872	<.0001
		β (estimate)	SE	t-ratio	p-value
Palmatine
	Duodenum-Prox.Jej	0.1631	0.227	0.719	0.991
	Duodenum-Mid.Jej	-0.0435	0.232	-0.187	1.0000
	Duodenum-Dist.Jej	-0.8821	0.227	-3890	0.0041
	Duodenum-Ileum	-1.2547	0.232	-5406	<.0001
	Duodenum-Cecum	-1.5548	0.227	-6857	<.0001
	Duodenum-Colon	-2.2787	0.227	-10050	<.0001
	Prox.Jej-Mid.Jej	-0.2066	0.232	-0.89	0.973
	Prox.Jej-Dist.Jej	-1.0451	0.227	-4609	0.0003
	Prox.Jej-Ileum	-1.4178	0.232	-6109	<.0001
	Prox.Jej-Cecum	-1.7179	0.227	-7576	<.0001
	Prox.Jej-Colon	-2.4417	0.227	-10769	<.0001
	Mid.Jej-Dist.Jej	-0.8385	0.232	-3613	0.0097
	Mid.Jej-Ileum	-1.2112	0.237	-5114	0.0001
	Mid.Jej-Cecum	-1.5113	0.232	-6512	<.0001
	Mid.Jej-Colon	-2.2352	0.232	-9630	<.0001
	Dist.Jej-Ileum	-0.3727	0.232	-1606	0.6791
	Dist.Jej-Cecum	-0.6728	0.227	-2967	0.0596
	Dist.Jej-Colon	-1.3966	0.227	-6160	<.0001
	Ileum-Cecum	-0.3001	0.232	-1293	0.8529
	Ileum-Colon	-1.0239	0.232	-4412	0.0007
	Cecum-Colon	-0.7239	0.227	-3192	0.0329

## Sheet: Pairwise differences_Metabolite
	p-values for differences in metabolite concentrations for each intestinal segment
		β (estimate)	SE	t-ratio	p-value
Duodenum
	berberine - berberrubine	4.9215	0.24	20482	<.0001
	berberine - columbamine	3.8190	0.24	15894	<.0001
	berberine - demethyleneberberine	4.8662	0.24	20252	<.0001
	berberine - dihydroberberine	5.2443	0.24	21826	<.0001
	berberine - jatrorrhizine	3.6158	0.24	15048	<.0001
	berberine - palmatine	3.8003	0.24	15816	<.0001
	berberine - thalifendine	3.0235	0.24	12583	<.0001
	berberrubine - columbamine	-1.1025	0.24	-4588	0.0004
	berberrubine - demethyleneberberine	-0.0553	0.24	-0.230	1.0000
	berberrubine - dihydroberberine	0.3228	0.24	1343	0.8793
	berberrubine - jatrorrhizine	-1.3056	0.24	-5434	<.0001
	berberrubine - palmatine	-1.1211	0.24	-4666	0.0003
	berberrubine - thalifendine	-1.8980	0.24	-7899	<.0001
	columbamine - demethyleneberberine	1.0472	0.24	4358	0.0009
	columbamine - dihydroberberine	1.4253	0.24	5932	<.0001
	columbamine - jatrorrhizine	-0.2032	0.24	-0.845	0.9898
	columbamine - palmatine	-0.0187	0.24	-0.078	1.0000
	columbamine - thalifendine	-0.7955	0.24	-3311	0.0286
	demethyleneberberine - dihydroberberine	0.3781	0.24	1573	0.7646
	demethyleneberberine - jatrorrhizine	-1.2504	0.24	-5204	<.0001
	demethyleneberberine - palmatine	-1.0659	0.24	-4436	0.0007
	demethyleneberberine - thalifendine	-1.8428	0.24	-7669	<.0001
	dihydroberberine - jatrorrhizine	-1.6284	0.24	-6777	<.0001
	dihydroberberine - palmatine	-1.4439	0.24	-6009	<.0001
	dihydroberberine - thalifendine	-2.2208	0.24	-9243	<.0001
	jatrorrhizine - palmatine	0.1845	0.24	0.768	0.9943
	jatrorrhizine - thalifendine	-0.5924	0.24	-2465	0.2250
	palmatine - thalifendine	-0.7769	0.24	-3233	0.0357
		β (estimate)	SE	t-ratio	p-value
Prox. Jejunum
	berberine - berberrubine	6186	0.27	22879	<.0001
	berberine - columbamine	4839	0.27	17898	<.0001
	berberine - demethyleneberberine	5487	0.27	20295	<.0001
	berberine - dihydroberberine	5368	0.27	19855	<.0001
	berberine - jatrorrhizine	4172	0.27	15432	<.0001
	berberine - palmatine	3949	0.27	14608	<.0001
	berberine - thalifendine	3584	0.27	13258	<.0001
	berberrubine - columbamine	-1347	0.27	-4982	0.0001
	berberrubine - demethyleneberberine	-0.699	0.27	-2584	0.1766
	berberrubine - dihydroberberine	-0.818	0.27	-3025	0.0625
	berberrubine - jatrorrhizine	-2013	0.27	-7447	<.0001
	berberrubine - palmatine	-2236	0.27	-8272	<.0001
	berberrubine - thalifendine	-2601	0.27	-9621	<.0001
	columbamine - demethyleneberberine	0.648	0.27	2398	0.2564
	columbamine - dihydroberberine	0.529	0.27	1957	0.5168
	columbamine - jatrorrhizine	-0.667	0.27	-2466	0.2249
	columbamine - palmatine	-0.890	0.27	-3290	0.0304
	columbamine - thalifendine	-1254	0.27	-4640	0.0003
	demethyleneberberine - dihydroberberine	-0.119	0.27	-0.441	0.9998
	demethyleneberberine - jatrorrhizine	-1315	0.27	-4863	0.0001
	demethyleneberberine - palmatine	-1538	0.27	-5688	<.0001
	demethyleneberberine - thalifendine	-1903	0.27	-7037	<.0001
	dihydroberberine - jatrorrhizine	-1196	0.27	-4423	0.0007
	dihydroberberine - palmatine	-1419	0.27	-5247	<.0001
	dihydroberberine - thalifendine	-1783	0.27	-6597	<.0001
	jatrorrhizine - palmatine	-0.223	0.27	-0.824	0.9912
	jatrorrhizine - thalifendine	-0.588	0.27	-2174	0.3779
	palmatine - thalifendine	-0.365	0.27	-1350	0.8767
		β (estimate)	SE	t-ratio	p-value
Mid. Jejunum
	berberine - berberrubine	5.0759	0.276	18416	<.0001
	berberine - columbamine	4.3946	0.276	15944	<.0001
	berberine - demethyleneberberine	4.7426	0.276	17207	<.0001
	berberine - dihydroberberine	5.4117	0.283	19102	<.0001
	berberine - jatrorrhizine	3.7800	0.276	13714	<.0001
	berberine - palmatine	3.8447	0.276	13949	<.0001
	berberine - thalifendine	3.0709	0.276	11141	<.0001
	berberrubine - columbamine	-0.6813	0.276	-2472	0.2239
	berberrubine - demethyleneberberine	-0.3333	0.276	-1209	0.9267
	berberrubine - dihydroberberine	0.3358	0.283	1185	0.9337
	berberrubine - jatrorrhizine	-1.2959	0.276	-4702	0.0003
	berberrubine - palmatine	-1.2312	0.276	-4467	0.0007
	berberrubine - thalifendine	-2.0051	0.276	-7275	<.0001
	columbamine - demethyleneberberine	0.3480	0.276	1263	0.9095
	columbamine - dihydroberberine	1.0171	0.283	3590	0.0131
	columbamine - jatrorrhizine	-0.6147	0.276	-2230	0.3464
	columbamine - palmatine	-0.5499	0.276	-1995	0.4922
	columbamine - thalifendine	-1.3238	0.276	-4803	0.0002
	demethyleneberberine - dihydroberberine	0.6691	0.283	2362	0.2756
	demethyleneberberine - jatrorrhizine	-0.9627	0.276	-3493	0.0175
	demethyleneberberine - palmatine	-0.8979	0.276	-3258	0.0344
	demethyleneberberine - thalifendine	-1.6718	0.276	-6065	<.0001
	dihydroberberine - jatrorrhizine	-1.6317	0.283	-5760	<.0001
	dihydroberberine - palmatine	-1.5669	0.283	-5531	<.0001
	dihydroberberine - thalifendine	-2.3408	0.283	-8263	<.0001
	jatrorrhizine - palmatine	0.0648	0.276	0.235	1.0000
	jatrorrhizine - thalifendine	-0.7091	0.276	-2573	0.1827
	palmatine - thalifendine	-0.7739	0.276	-2808	0.1087
		β (estimate)	SE	t-ratio	p-value
Dist. Jejunum
	berberine - berberrubine	5508	0.261	21119	<.0001
	berberine - columbamine	4671	0.261	17908	<.0001
	berberine - demethyleneberberine	4825	0.261	18498	<.0001
	berberine - dihydroberberine	5803	0.261	22248	<.0001
	berberine - jatrorrhizine	4071	0.261	15606	<.0001
	berberine - palmatine	3919	0.261	15025	<.0001
	berberine - thalifendine	3083	0.261	11820	<.0001
	berberrubine - columbamine	-0.838	0.261	-3211	0.0379
	berberrubine - demethyleneberberine	-0.684	0.261	-2622	0.1631
	berberrubine - dihydroberberine	0.294	0.261	1128	0.9487
	berberrubine - jatrorrhizine	-1438	0.261	-5513	<.0001
	berberrubine - palmatine	-1589	0.261	-6094	<.0001
	berberrubine - thalifendine	-2425	0.261	-9299	<.0001
	columbamine - demethyleneberberine	0.154	0.261	0.590	0.9989
	columbamine - dihydroberberine	1132	0.261	4340	0.0010
	columbamine - jatrorrhizine	-0.600	0.261	-2301	0.3054
	columbamine - palmatine	-0.752	0.261	-2883	0.0894
	columbamine - thalifendine	-1588	0.261	-6087	<.0001
	demethyleneberberine - dihydroberberine	0.978	0.261	3750	0.0075
	demethyleneberberine - jatrorrhizine	-0.754	0.261	-2891	0.0875
	demethyleneberberine - palmatine	-0.906	0.261	-3472	0.0178
	demethyleneberberine - thalifendine	-1742	0.261	-6677	<.0001
	dihydroberberine - jatrorrhizine	-1732	0.261	-6641	<.0001
	dihydroberberine - palmatine	-1884	0.261	-7222	<.0001
	dihydroberberine - thalifendine	-2720	0.261	-10427	<.0001
	jatrorrhizine - palmatine	-0.152	0.261	-0.581	0.9990
	jatrorrhizine - thalifendine	-0.987	0.261	-3786	0.0067
	palmatine - thalifendine	-0.836	0.261	-3205	0.0386
		β (estimate)	SE	t-ratio	p-value
Ileum
	berberine - berberrubine	6.1086	0.18	33966	<.0001
	berberine - columbamine	4.8731	0.18	27096	<.0001
	berberine - demethyleneberberine	5.0051	0.18	27830	<.0001
	berberine - dihydroberberine	6.2219	0.18	34596	<.0001
	berberine - jatrorrhizine	4.0714	0.18	22638	<.0001
	berberine - palmatine	4.0767	0.18	22668	<.0001
	berberine - thalifendine	3.2525	0.18	18085	<.0001
	berberrubine - columbamine	-1.2355	0.18	-6870	<.0001
	berberrubine - demethyleneberberine	-1.1035	0.18	-6136	<.0001
	berberrubine - dihydroberberine	0.1133	0.18	0.630	0.9983
	berberrubine - jatrorrhizine	-2.0372	0.18	-11327	<.0001
	berberrubine - palmatine	-2.0319	0.18	-11298	<.0001
	berberrubine - thalifendine	-2.8561	0.18	-15881	<.0001
	columbamine - demethyleneberberine	0.1320	0.18	0.734	0.9956
	columbamine - dihydroberberine	1.3488	0.18	7500	<.0001
	columbamine - jatrorrhizine	-0.8017	0.18	-4457	0.0007
	columbamine - palmatine	-0.7964	0.18	-4428	0.0008
	columbamine - thalifendine	-1.6206	0.18	-9011	<.0001
	demethyleneberberine - dihydroberberine	1.2168	0.18	6766	<.0001
	demethyleneberberine - jatrorrhizine	-0.9337	0.18	-5191	<.0001
	demethyleneberberine - palmatine	-0.9284	0.18	-5162	0.0001
	demethyleneberberine - thalifendine	-1.7526	0.18	-9745	<.0001
	dihydroberberine - jatrorrhizine	-2.1505	0.18	-11957	<.0001
	dihydroberberine - palmatine	-2.1452	0.18	-11928	<.0001
	dihydroberberine - thalifendine	-2.9694	0.18	-16511	<.0001
	jatrorrhizine - palmatine	0.0053	0.18	0.029	1.0000
	jatrorrhizine - thalifendine	-0.8189	0.18	-4553	0.0005
	palmatine - thalifendine	-0.8242	0.18	-4583	0.0005
		β (estimate)	SE	t-ratio	p-value
Cecum
	berberine - berberrubine	4.9354	0.164	30156	<.0001
	berberine - columbamine	3.7683	0.164	23025	<.0001
	berberine - demethyleneberberine	4.2107	0.164	25728	<.0001
	berberine - dihydroberberine	6.9504	0.164	42468	<.0001
	berberine - jatrorrhizine	3.7503	0.164	22915	<.0001
	berberine - palmatine	4.2332	0.164	25865	<.0001
	berberine - thalifendine	3.0181	0.164	18441	<.0001
	berberrubine - columbamine	-1.1671	0.164	-7131	<.0001
	berberrubine - demethyleneberberine	-0.7247	0.164	-4428	0.0007
	berberrubine - dihydroberberine	2.0151	0.164	12312	<.0001
	berberrubine - jatrorrhizine	-1.1850	0.164	-7241	<.0001
	berberrubine - palmatine	-0.7022	0.164	-4290	0.0012
	berberrubine - thalifendine	-1.9173	0.164	-11715	<.0001
	columbamine - demethyleneberberine	0.4424	0.164	2703	0.1363
	columbamine - dihydroberberine	3.1821	0.164	19443	<.0001
	columbamine - jatrorrhizine	-0.0179	0.164	-0.110	1.0000
	columbamine - palmatine	0.4649	0.164	2841	0.0990
	columbamine - thalifendine	-0.7502	0.164	-4584	0.0004
	demethyleneberberine - dihydroberberine	2.7398	0.164	16740	<.0001
	demethyleneberberine - jatrorrhizine	-0.4603	0.164	-2813	0.1058
	demethyleneberberine - palmatine	0.0225	0.164	0.138	1.0000
	demethyleneberberine - thalifendine	-1.1926	0.164	-7287	<.0001
	dihydroberberine - jatrorrhizine	-3.2001	0.164	-19553	<.0001
	dihydroberberine - palmatine	-2.7172	0.164	-16603	<.0001
	dihydroberberine - thalifendine	-3.9323	0.164	-24027	<.0001
	jatrorrhizine - palmatine	0.4829	0.164	2950	0.0756
	jatrorrhizine - thalifendine	-0.7322	0.164	-4474	0.0006
	palmatine - thalifendine	-1.2151	0.164	-7424	<.0001
		β (estimate)	SE	t-ratio	p-value
Colon
	berberine - berberrubine	3.3981	0.21	16146	<.0001
	berberine - columbamine	4.0195	0.21	19099	<.0001
	berberine - demethyleneberberine	3.6950	0.21	17557	<.0001
	berberine - dihydroberberine	6.8450	0.21	32525	<.0001
	berberine - jatrorrhizine	3.8495	0.21	18292	<.0001
	berberine - palmatine	4.1134	0.21	19545	<.0001
	berberine - thalifendine	2.4843	0.21	11804	<.0001
	berberrubine - columbamine	0.6214	0.21	2953	0.0752
	berberrubine - demethyleneberberine	0.2970	0.21	1411	0.8496
	berberrubine - dihydroberberine	3.4470	0.21	16379	<.0001
	berberrubine - jatrorrhizine	0.4515	0.21	2145	0.3954
	berberrubine - palmatine	0.7153	0.21	3399	0.0222
	berberrubine - thalifendine	-0.9138	0.21	-4342	0.0010
	columbamine - demethyleneberberine	-0.3244	0.21	-1541	0.7827
	columbamine - dihydroberberine	2.8256	0.21	13426	<.0001
	columbamine - jatrorrhizine	-0.1699	0.21	-0.807	0.9923
	columbamine - palmatine	0.0939	0.21	0.446	0.9998
	columbamine - thalifendine	-1.5352	0.21	-7295	<.0001
	demethyleneberberine - dihydroberberine	3.1500	0.21	14968	<.0001
	demethyleneberberine - jatrorrhizine	0.1545	0.21	0.734	0.9957
	demethyleneberberine - palmatine	0.4183	0.21	1988	0.4962
	demethyleneberberine - thalifendine	-1.2108	0.21	-5753	<.0001
	dihydroberberine - jatrorrhizine	-2.9955	0.21	-14233	<.0001
	dihydroberberine - palmatine	-2.7317	0.21	-12980	<.0001
	dihydroberberine - thalifendine	-4.3608	0.21	-20721	<.0001
	jatrorrhizine - palmatine	0.2638	0.21	1254	0.9129
	jatrorrhizine - thalifendine	-1.3653	0.21	-6487	<.0001
	palmatine - thalifendine	-1.6291	0.21	-7741	<.0001
