# Supplementary material for: A Low Dose of Berberine Is Metabolized in Weaned Piglets Without Major Changes to Gut Morphology or Gut Microbiota
Source: Animals (Basel). 2025 Aug 21;15(16):2450. doi: 10.3390/ani15162450 (PMC12383199; doi:10.3390/ani15162450)
Supplement: Supplementary file 1 [file animals-15-02450-s001.zip › Supplementary_Table3_BBR_PhaseII_metabolites.xlsx]

## Sheet: Pairwise-Metabolites
For each intestinal segment, difference in metabolites											Abbreviations:
											col_jatr_gluc_01=columbamine-glucuronide
											col_jatr_gluc_02=jatrorrhizine-glucuronide
		β (estimate)	SE	t-ratio	p-value						thal_berberr_gluc_01= thalifendine-glucuronide
Duodenum											thal_berberr_gluc_02=Berberrubine-glucuronide
col_jatr_gluc_01 - col_jatr_gluc_02		0.098022	0.228	0.43	1.0000						demeth_gluc=demethyleneberberine-glucuronide
col_jatr_gluc_01 - col_jatr_sulf		2.665865	0.228	11707	<.0001						col_jatr_sulf=jatrorrhizine sulfate
col_jatr_gluc_01 - demeth_gluc_01		1.206613	0.228	5299	<.0001						thal_berberr_sulf =berberrubine sulfate
col_jatr_gluc_01 - demeth_gluc_02		0.307644	0.228	1351	0.9858
col_jatr_gluc_01 - demeth_gluc_03		2.321145	0.228	10193	<.0001
col_jatr_gluc_01 - demeth_gluc_04		2.372748	0.228	10419	<.0001
col_jatr_gluc_01 - demeth_gluc_05		1.346909	0.228	5915	<.0001
col_jatr_gluc_01 - demeth_gluc_06		2.245794	0.228	9862	<.0001
col_jatr_gluc_01 - demeth_gluc_07		2.596353	0.228	11401	<.0001
col_jatr_gluc_01 - demeth_sulf_01		2.372895	0.228	10420	<.0001
col_jatr_gluc_01 - thal_berberr_gluc_01		-0.372775	0.228	-1637	0.9333
col_jatr_gluc_01 - thal_berberr_gluc_02		0.494913	0.228	2173	0.6491
col_jatr_gluc_01 - thal_berberr_sulf		2.658879	0.228	11676	<.0001
col_jatr_gluc_02 - col_jatr_sulf		2.567843	0.228	11276	<.0001
col_jatr_gluc_02 - demeth_gluc_01		1.108591	0.228	4868	0.0002
col_jatr_gluc_02 - demeth_gluc_02		0.209622	0.228	0.921	0.9997
col_jatr_gluc_02 - demeth_gluc_03		2.223123	0.228	9762	<.0001
col_jatr_gluc_02 - demeth_gluc_04		2.274726	0.228	9989	<.0001
col_jatr_gluc_02 - demeth_gluc_05		1248887	0.228	5484	<.0001
col_jatr_gluc_02 - demeth_gluc_06		2.147772	0.228	9432	<.0001
col_jatr_gluc_02 - demeth_gluc_07		2.498331	0.228	10971	<.0001
col_jatr_gluc_02 - demeth_sulf_01		2.274873	0.228	9990	<.0001
col_jatr_gluc_02 - thal_berberr_gluc_01		-0.470797	0.228	-2067	0.722
col_jatr_gluc_02 - thal_berberr_gluc_02		0.396891	0.228	1743	0.8968
col_jatr_gluc_02 - thal_berberr_sulf		2.560857	0.228	11245	<.0001
col_jatr_sulf - demeth_gluc_01		-1.459252	0.228	-6408	<.0001
col_jatr_sulf - demeth_gluc_02		-2.358221	0.228	-10356	<.0001
col_jatr_sulf - demeth_gluc_03		-0.34472	0.228	-1514	0.9631
col_jatr_sulf - demeth_gluc_04		-0.293117	0.228	-1287	0.9908
col_jatr_sulf - demeth_gluc_05		-1.318956	0.228	-5792	<.0001
col_jatr_sulf - demeth_gluc_06		-0.420071	0.228	-1845	0.8518
col_jatr_sulf - demeth_gluc_07		-0.069512	0.228	-0.305	1.0000
col_jatr_sulf - demeth_sulf_01		-0.29297	0.228	-1287	0.9908
col_jatr_sulf - thal_berberr_gluc_01		-3.038640	0.228	-13344	<.0001
col_jatr_sulf - thal_berberr_gluc_02		-2.170952	0.228	-9533	<.0001
col_jatr_sulf - thal_berberr_sulf		-0.006986	0.228	-0.031	1.0000
demeth_gluc_01 - demeth_gluc_02		-0.898969	0.228	-3948	0.0088
demeth_gluc_01 - demeth_gluc_03		1.114532	0.228	4894	0.0002
demeth_gluc_01 - demeth_gluc_04		1.166135	0.228	5121	0.0001
demeth_gluc_01 - demeth_gluc_05		0.140296	0.228	0.616	1.0000
demeth_gluc_01 - demeth_gluc_06		1.039181	0.228	4563	0.0009
demeth_gluc_01 - demeth_gluc_07		1389740	0.228	6103	<.0001
demeth_gluc_01 - demeth_sulf_01		1.166282	0.228	5121	0.0001
demeth_gluc_01 - thal_berberr_gluc_01		-1.579388	0.228	-6936	<.0001
demeth_gluc_01 - thal_berberr_gluc_02		-0.7117	0.228	-3125	0.1098
demeth_gluc_01 - thal_berberr_sulf		1.452266	0.228	6377	<.0001
demeth_gluc_02 - demeth_gluc_03		2.013501	0.228	8842	<.0001
demeth_gluc_02 - demeth_gluc_04		2.065104	0.228	9068	<.0001
demeth_gluc_02 - demeth_gluc_05		1.039264	0.228	4564	0.0008
demeth_gluc_02 - demeth_gluc_06		1.938150	0.228	8511	<.0001
demeth_gluc_02 - demeth_gluc_07		2.288709	0.228	10050	<.0001
demeth_gluc_02 - demeth_sulf_01		2.065251	0.228	9069	<.0001
demeth_gluc_02 - thal_berberr_gluc_01		-0.680419	0.228	-2988	0.1545
demeth_gluc_02 - thal_berberr_gluc_02		0.187268	0.228	0.822	0.9999
demeth_gluc_02 - thal_berberr_sulf		2.351235	0.228	10325	<.0001
demeth_gluc_03 - demeth_gluc_04		0.051603	0.228	0.227	1.0000
demeth_gluc_03 - demeth_gluc_05		-0.974236	0.228	-4278	0.0026
demeth_gluc_03 - demeth_gluc_06		-0.075351	0.228	-0.331	1.0000
demeth_gluc_03 - demeth_gluc_07		0.275208	0.228	1209	0.9949
demeth_gluc_03 - demeth_sulf_01		0.05175	0.228	0.227	1.0000
demeth_gluc_03 - thal_berberr_gluc_01		-2.693920	0.228	-11830	<.0001
demeth_gluc_03 - thal_berberr_gluc_02		-1.826232	0.228	-8020	<.0001
demeth_gluc_03 - thal_berberr_sulf		0.337734	0.228	1483	0.9687
demeth_gluc_04 - demeth_gluc_05		-1.025839	0.228	-4505	0.0011
demeth_gluc_04 - demeth_gluc_06		-0.126954	0.228	-0.557	1.0000
demeth_gluc_04 - demeth_gluc_07		0.223605	0.228	0.982	0.9994
demeth_gluc_04 - demeth_sulf_01		0.000147	0.228	0.001	1.0000
demeth_gluc_04 - thal_berberr_gluc_01		-2.745523	0.228	-12056	<.0001
demeth_gluc_04 - thal_berberr_gluc_02		-1.877835	0.228	-8246	<.0001
demeth_gluc_04 - thal_berberr_sulf		0.286131	0.228	1256	0.9926
demeth_gluc_05 - demeth_gluc_06		0.898886	0.228	3947	0.0088
demeth_gluc_05 - demeth_gluc_07		1.249445	0.228	5487	<.0001
demeth_gluc_05 - demeth_sulf_01		1.025987	0.228	4505	0.0011
demeth_gluc_05 - thal_berberr_gluc_01		-1.719684	0.228	-7552	<.0001
demeth_gluc_05 - thal_berberr_gluc_02		-0.851996	0.228	-3741	0.0177
demeth_gluc_05 - thal_berberr_sulf		1.311970	0.228	5761	<.0001
demeth_gluc_06 - demeth_gluc_07		0.350559	0.228	1539	0.9579
demeth_gluc_06 - demeth_sulf_01		0.127101	0.228	0.558	1.0000
demeth_gluc_06 - thal_berberr_gluc_01		-2.618569	0.228	-11499	<.0001
demeth_gluc_06 - thal_berberr_gluc_02		-1.750882	0.228	-7689	<.0001
demeth_gluc_06 - thal_berberr_sulf		0.413085	0.228	1814	0.8664
demeth_gluc_07 - demeth_sulf_01		-0.223458	0.228	-0.981	0.9994
demeth_gluc_07 - thal_berberr_gluc_01		-2.969129	0.228	-13038	<.0001
demeth_gluc_07 - thal_berberr_gluc_02		-2.101441	0.228	-9228	<.0001
demeth_gluc_07 - thal_berberr_sulf		0.062526	0.228	0.275	1.0000
demeth_sulf_01 - thal_berberr_gluc_01		-2.745671	0.228	-12057	<.0001
demeth_sulf_01 - thal_berberr_gluc_02		-1.877983	0.228	-8247	<.0001
demeth_sulf_01 - thal_berberr_sulf		0.285984	0.228	1256	0.9926
thal_berberr_gluc_01 - thal_berberr_gluc_02		0.867688	0.228	3810	0.0141
thal_berberr_gluc_01 - thal_berberr_sulf		3.031655	0.228	13313	<.0001
thal_berberr_gluc_02 - thal_berberr_sulf		2.163966	0.228	9503	<.0001
		β (estimate)	SE	t-ratio	p-value
Prox Jejunum
col_jatr_gluc_01 - col_jatr_gluc_02		0.1427	0.194	0.737	1.0000
col_jatr_gluc_01 - col_jatr_sulf		3.7541	0.203	18451	<.0001
col_jatr_gluc_01 - demeth_gluc_01		1.3702	0.194	7074	<.0001
col_jatr_gluc_01 - demeth_gluc_02		0.3107	0.194	1604	0.9421
col_jatr_gluc_01 - demeth_gluc_03		2.2492	0.313	7197	<.0001
col_jatr_gluc_01 - demeth_gluc_04		3.1498	0.198	15890	<.0001
col_jatr_gluc_01 - demeth_gluc_05		1.2265	0.194	6332	<.0001
col_jatr_gluc_01 - demeth_gluc_06		2.8190	0.198	14221	<.0001
col_jatr_gluc_01 - demeth_gluc_07		3.4819	0.203	17113	<.0001
col_jatr_gluc_01 - demeth_sulf_01		2.8873	0.194	14906	<.0001
col_jatr_gluc_01 - thal_berberr_gluc_01		-0.4501	0.198	-2271	0.5794
col_jatr_gluc_01 - thal_berberr_gluc_02		0.3138	0.198	1583	0.9476
col_jatr_gluc_01 - thal_berberr_sulf		3.6776	0.198	18554	<.0001
col_jatr_gluc_02 - col_jatr_sulf		3.6114	0.203	17750	<.0001
col_jatr_gluc_02 - demeth_gluc_01		1.2275	0.194	6337	<.0001
col_jatr_gluc_02 - demeth_gluc_02		0.1679	0.194	0.867	0.9998
col_jatr_gluc_02 - demeth_gluc_03		2.1064	0.313	6740	<.0001
col_jatr_gluc_02 - demeth_gluc_04		3.0070	0.198	15170	<.0001
col_jatr_gluc_02 - demeth_gluc_05		1.0838	0.194	5595	<.0001
col_jatr_gluc_02 - demeth_gluc_06		2.6763	0.198	13501	<.0001
col_jatr_gluc_02 - demeth_gluc_07		3.3392	0.203	16412	<.0001
col_jatr_gluc_02 - demeth_sulf_01		2.7446	0.194	14169	<.0001
col_jatr_gluc_02 - thal_berberr_gluc_01		-0.5928	0.198	-2991	0.1552
col_jatr_gluc_02 - thal_berberr_gluc_02		0.1710	0.198	0.863	0.9998
col_jatr_gluc_02 - thal_berberr_sulf		3.5349	0.198	17834	<.0001
col_jatr_sulf - demeth_gluc_01		-2.3839	0.203	-11717	<.0001
col_jatr_sulf - demeth_gluc_02		-3.4434	0.203	-16924	<.0001
col_jatr_sulf - demeth_gluc_03		-1.5049	0.320	-4707	0.0005
col_jatr_sulf - demeth_gluc_04		-0.6043	0.207	-2913	0.1859
col_jatr_sulf - demeth_gluc_05		-2.5276	0.203	-12423	<.0001
col_jatr_sulf - demeth_gluc_06		-0.9351	0.207	-4507	0.0012
col_jatr_sulf - demeth_gluc_07		-0.2722	0.212	-1283	0.9909
col_jatr_sulf - demeth_sulf_01		-0.8668	0.203	-4260	0.0030
col_jatr_sulf - thal_berberr_gluc_01		-4.2042	0.207	-20262	<.0001
col_jatr_sulf - thal_berberr_gluc_02		-3.4403	0.207	-16581	<.0001
col_jatr_sulf - thal_berberr_sulf		-0.0765	0.208	-0.368	1.0000
demeth_gluc_01 - demeth_gluc_02		-1.0596	0.194	-5470	<.0001
demeth_gluc_01 - demeth_gluc_03		0.8789	0.313	2812	0.2314
demeth_gluc_01 - demeth_gluc_04		1.7795	0.198	8977	<.0001
demeth_gluc_01 - demeth_gluc_05		-0.1437	0.194	-0.742	1.0000
demeth_gluc_01 - demeth_gluc_06		1.4488	0.198	7309	<.0001
demeth_gluc_01 - demeth_gluc_07		2.1117	0.203	10379	<.0001
demeth_gluc_01 - demeth_sulf_01		1.5171	0.194	7832	<.0001
demeth_gluc_01 - thal_berberr_gluc_01		-1.8203	0.198	-9183	<.0001
demeth_gluc_01 - thal_berberr_gluc_02		-1.0565	0.198	-5330	<.0001
demeth_gluc_01 - thal_berberr_sulf		2.3074	0.198	11641	<.0001
demeth_gluc_02 - demeth_gluc_03		1.9385	0.313	6203	<.0001
demeth_gluc_02 - demeth_gluc_04		2.8391	0.198	14322	<.0001
demeth_gluc_02 - demeth_gluc_05		0.9159	0.194	4728	0.0005
demeth_gluc_02 - demeth_gluc_06		2.5083	0.198	12654	<.0001
demeth_gluc_02 - demeth_gluc_07		3.1712	0.203	15586	<.0001
demeth_gluc_02 - demeth_sulf_01		2.5766	0.194	13302	<.0001
demeth_gluc_02 - thal_berberr_gluc_01		-0.7608	0.198	-3838	0.0133
demeth_gluc_02 - thal_berberr_gluc_02		0.0031	0.198	0.016	1.0000
demeth_gluc_02 - thal_berberr_sulf		3.3670	0.198	16986	<.0001
demeth_gluc_03 - demeth_gluc_04		0.9006	0.317	2843	0.2169
demeth_gluc_03 - demeth_gluc_05		-1.0226	0.313	-3272	0.0753
demeth_gluc_03 - demeth_gluc_06		0.5698	0.317	1799	0.8730
demeth_gluc_03 - demeth_gluc_07		1.2327	0.320	3856	0.0125
demeth_gluc_03 - demeth_sulf_01		0.6382	0.313	2042	0.7384
demeth_gluc_03 - thal_berberr_gluc_01		-2.6992	0.317	-8520	<.0001
demeth_gluc_03 - thal_berberr_gluc_02		-1.9354	0.317	-6109	<.0001
demeth_gluc_03 - thal_berberr_sulf		1.4285	0.315	4537	0.0010
demeth_gluc_04 - demeth_gluc_05		-1.9232	0.198	-9702	<.0001
demeth_gluc_04 - demeth_gluc_06		-0.3308	0.202	-1635	0.9334
demeth_gluc_04 - demeth_gluc_07		0.3321	0.207	1601	0.9430
demeth_gluc_04 - demeth_sulf_01		-0.2624	0.198	-1324	0.9879
demeth_gluc_04 - thal_berberr_gluc_01		-3.5998	0.202	-17794	<.0001
demeth_gluc_04 - thal_berberr_gluc_02		-2.8360	0.202	-14018	<.0001
demeth_gluc_04 - thal_berberr_sulf		0.5279	0.203	2604	0.3483
demeth_gluc_05 - demeth_gluc_06		1.5925	0.198	8034	<.0001
demeth_gluc_05 - demeth_gluc_07		2.2554	0.203	11085	<.0001
demeth_gluc_05 - demeth_sulf_01		1.6608	0.194	8574	<.0001
demeth_gluc_05 - thal_berberr_gluc_01		-1.6766	0.198	-8458	<.0001
demeth_gluc_05 - thal_berberr_gluc_02		-0.9128	0.198	-4605	0.0008
demeth_gluc_05 - thal_berberr_sulf		2.4511	0.198	12366	<.0001
demeth_gluc_06 - demeth_gluc_07		0.6629	0.207	3195	0.0929
demeth_gluc_06 - demeth_sulf_01		0.0683	0.198	0.345	1.0000
demeth_gluc_06 - thal_berberr_gluc_01		-3.2691	0.202	-16159	<.0001
demeth_gluc_06 - thal_berberr_gluc_02		-2.5052	0.202	-12383	<.0001
demeth_gluc_06 - thal_berberr_sulf		0.8586	0.203	4236	0.0033
demeth_gluc_07 - demeth_sulf_01		-0.5946	0.203	-2922	0.1819
demeth_gluc_07 - thal_berberr_gluc_01		-3.9320	0.207	-18950	<.0001
demeth_gluc_07 - thal_berberr_gluc_02		-3.1681	0.207	-15269	<.0001
demeth_gluc_07 - thal_berberr_sulf		0.1957	0.208	0.943	0.9996
demeth_sulf_01 - thal_berberr_gluc_01		-3.3374	0.198	-16836	<.0001
demeth_sulf_01 - thal_berberr_gluc_02		-2.5735	0.198	-12983	<.0001
demeth_sulf_01 - thal_berberr_sulf		0.7903	0.198	3987	0.0080
thal_berberr_gluc_01 - thal_berberr_gluc_02		0.7639	0.202	3776	0.0164
thal_berberr_gluc_01 - thal_berberr_sulf		4.1277	0.203	20362	<.0001
thal_berberr_gluc_02 - thal_berberr_sulf		3.3639	0.203	16594	<.0001
		β (estimate)	SE	t-ratio	p-value
Mid Jejunum
col_jatr_gluc_01 - col_jatr_gluc_02		0.2193	0.224	0.978	0.9979
col_jatr_gluc_01 - demeth_gluc_01		1.4811	0.224	6608	<.0001
col_jatr_gluc_01 - demeth_gluc_02		0.4275	0.224	1907	0.7520
col_jatr_gluc_01 - demeth_gluc_04		2.8655	0.224	12784	<.0001
col_jatr_gluc_01 - demeth_gluc_05		1.2101	0.224	5399	<.0001
col_jatr_gluc_01 - demeth_gluc_06		2.6873	0.224	11989	<.0001
col_jatr_gluc_01 - demeth_gluc_07		2.9451	0.237	12442	<.0001
col_jatr_gluc_01 - demeth_sulf_01		2.7219	0.237	11499	<.0001
col_jatr_gluc_01 - thal_berberr_gluc_01		-0.1031	0.224	-0.460	1.0000
col_jatr_gluc_01 - thal_berberr_gluc_02		0.6321	0.224	2820	0.1877
col_jatr_gluc_01 - thal_berberr_sulf		2.9794	0.559	5332	<.0001
col_jatr_gluc_02 - demeth_gluc_01		1.2618	0.224	5629	<.0001
col_jatr_gluc_02 - demeth_gluc_02		0.2082	0.224	0.929	0.9987
col_jatr_gluc_02 - demeth_gluc_04		2.6462	0.224	11805	<.0001
col_jatr_gluc_02 - demeth_gluc_05		0.9908	0.224	4420	0.0014
col_jatr_gluc_02 - demeth_gluc_06		2.4680	0.224	11010	<.0001
col_jatr_gluc_02 - demeth_gluc_07		2.7258	0.237	11516	<.0001
col_jatr_gluc_02 - demeth_sulf_01		2.5026	0.237	10573	<.0001
col_jatr_gluc_02 - thal_berberr_gluc_01		-0.3224	0.224	-1438	0.9528
col_jatr_gluc_02 - thal_berberr_gluc_02		0.4128	0.224	1842	0.7911
col_jatr_gluc_02 - thal_berberr_sulf		2.7601	0.559	4939	0.0002
demeth_gluc_01 - demeth_gluc_02		-1.0537	0.224	-4701	0.0005
demeth_gluc_01 - demeth_gluc_04		1.3844	0.224	6176	<.0001
demeth_gluc_01 - demeth_gluc_05		-0.2711	0.224	-1209	0.9871
demeth_gluc_01 - demeth_gluc_06		1.2062	0.224	5381	<.0001
demeth_gluc_01 - demeth_gluc_07		1.4640	0.237	6185	<.0001
demeth_gluc_01 - demeth_sulf_01		1.2408	0.237	5242	0.0001
demeth_gluc_01 - thal_berberr_gluc_01		-1.5843	0.224	-7068	<.0001
demeth_gluc_01 - thal_berberr_gluc_02		-0.8491	0.224	-3788	0.0131
demeth_gluc_01 - thal_berberr_sulf		1.4983	0.559	2681	0.2507
demeth_gluc_02 - demeth_gluc_04		2.4380	0.224	10877	<.0001
demeth_gluc_02 - demeth_gluc_05		0.7826	0.224	3491	0.0328
demeth_gluc_02 - demeth_gluc_06		2.2598	0.224	10082	<.0001
demeth_gluc_02 - demeth_gluc_07		2.5176	0.237	10636	<.0001
demeth_gluc_02 - demeth_sulf_01		2.2944	0.237	9693	<.0001
demeth_gluc_02 - thal_berberr_gluc_01		-0.5306	0.224	-2367	0.4376
demeth_gluc_02 - thal_berberr_gluc_02		0.2046	0.224	0.913	0.9989
demeth_gluc_02 - thal_berberr_sulf		2.5519	0.559	4567	0.0008
demeth_gluc_04 - demeth_gluc_05		-1.6554	0.224	-7385	<.0001
demeth_gluc_04 - demeth_gluc_06		-0.1782	0.224	-0.795	0.9997
demeth_gluc_04 - demeth_gluc_07		0.0796	0.237	0.336	1.0000
demeth_gluc_04 - demeth_sulf_01		-0.1436	0.237	-0.607	1.0000
demeth_gluc_04 - thal_berberr_gluc_01		-2.9686	0.224	-13244	<.0001
demeth_gluc_04 - thal_berberr_gluc_02		-2.2334	0.224	-9964	<.0001
demeth_gluc_04 - thal_berberr_sulf		0.1139	0.559	0.204	1.0000
demeth_gluc_05 - demeth_gluc_06		1.4772	0.224	6590	<.0001
demeth_gluc_05 - demeth_gluc_07		1.7350	0.237	7330	<.0001
demeth_gluc_05 - demeth_sulf_01		1.5118	0.237	6387	<.0001
demeth_gluc_05 - thal_berberr_gluc_01		-1.3132	0.224	-5859	<.0001
demeth_gluc_05 - thal_berberr_gluc_02		-0.5780	0.224	-2579	0.3058
demeth_gluc_05 - thal_berberr_sulf		1.7693	0.559	3166	0.0812
demeth_gluc_06 - demeth_gluc_07		0.2578	0.237	1089	0.9945
demeth_gluc_06 - demeth_sulf_01		0.0346	0.237	0.146	1.0000
demeth_gluc_06 - thal_berberr_gluc_01		-2.7904	0.224	-12449	<.0001
demeth_gluc_06 - thal_berberr_gluc_02		-2.0552	0.224	-9169	<.0001
demeth_gluc_06 - thal_berberr_sulf		0.2921	0.559	0.523	1.0000
demeth_gluc_07 - demeth_sulf_01		-0.2232	0.248	-0.898	0.9990
demeth_gluc_07 - thal_berberr_gluc_01		-3.0483	0.237	-12878	<.0001
demeth_gluc_07 - thal_berberr_gluc_02		-2.3130	0.237	-9772	<.0001
demeth_gluc_07 - thal_berberr_sulf		0.0343	0.566	0.061	1.0000
demeth_sulf_01 - thal_berberr_gluc_01		-2.8250	0.237	-11935	<.0001
demeth_sulf_01 - thal_berberr_gluc_02		-2.0898	0.237	-8829	<.0001
demeth_sulf_01 - thal_berberr_sulf		0.2575	0.566	0.455	1.0000
thal_berberr_gluc_01 - thal_berberr_gluc_02		0.7352	0.224	3280	0.0601
thal_berberr_gluc_01 - thal_berberr_sulf		3.0825	0.559	5516	<.0001
thal_berberr_gluc_02 - thal_berberr_sulf		2.3473	0.559	4201	0.0032
		β (estimate)	SE	t-ratio	p-value
Distal Jejunum
col_jatr_gluc_01 - col_jatr_gluc_02		0.36043	0.188	1922	0.8110
col_jatr_gluc_01 - col_jatr_sulf		3.00886	0.188	16046	<.0001
col_jatr_gluc_01 - demeth_gluc_01		1.55697	0.188	8303	<.0001
col_jatr_gluc_01 - demeth_gluc_02		0.59048	0.188	3149	0.1038
col_jatr_gluc_01 - demeth_gluc_03		2.77688	0.232	11992	<.0001
col_jatr_gluc_01 - demeth_gluc_04		2.74058	0.188	14615	<.0001
col_jatr_gluc_01 - demeth_gluc_05		1.32090	0.188	7044	<.0001
col_jatr_gluc_01 - demeth_gluc_06		2.73459	0.188	14583	<.0001
col_jatr_gluc_01 - demeth_gluc_07		2.92347	0.192	15236	<.0001
col_jatr_gluc_01 - demeth_sulf_01		2.74431	0.188	14635	<.0001
col_jatr_gluc_01 - thal_berberr_gluc_01		0.22492	0.188	1199	0.9952
col_jatr_gluc_01 - thal_berberr_gluc_02		0.73699	0.188	3930	0.0095
col_jatr_gluc_01 - thal_berberr_sulf		2.95679	0.188	15768	<.0001
col_jatr_gluc_02 - col_jatr_sulf		2.64843	0.188	14124	<.0001
col_jatr_gluc_02 - demeth_gluc_01		1.19654	0.188	6381	<.0001
col_jatr_gluc_02 - demeth_gluc_02		0.23005	0.188	1227	0.9941
col_jatr_gluc_02 - demeth_gluc_03		2.41645	0.232	10435	<.0001
col_jatr_gluc_02 - demeth_gluc_04		2.38015	0.188	12693	<.0001
col_jatr_gluc_02 - demeth_gluc_05		0.96047	0.188	5122	0.0001
col_jatr_gluc_02 - demeth_gluc_06		2.37416	0.188	12661	<.0001
col_jatr_gluc_02 - demeth_gluc_07		2.56304	0.192	13358	<.0001
col_jatr_gluc_02 - demeth_sulf_01		2.38388	0.188	12713	<.0001
col_jatr_gluc_02 - thal_berberr_gluc_01		-0.13551	0.188	-0.723	1.0000
col_jatr_gluc_02 - thal_berberr_gluc_02		0.37656	0.188	2008	0.7600
col_jatr_gluc_02 - thal_berberr_sulf		2.59637	0.188	13846	<.0001
col_jatr_sulf - demeth_gluc_01		-1.45189	0.188	-7743	<.0001
col_jatr_sulf - demeth_gluc_02		-2.41838	0.188	-12897	<.0001
col_jatr_sulf - demeth_gluc_03		-0.23198	0.232	-1002	0.9992
col_jatr_sulf - demeth_gluc_04		-0.26828	0.188	-1431	0.9766
col_jatr_sulf - demeth_gluc_05		-1.68796	0.188	-9002	<.0001
col_jatr_sulf - demeth_gluc_06		-0.27426	0.188	-1463	0.9720
col_jatr_sulf - demeth_gluc_07		-0.08538	0.192	-0.445	1.0000
col_jatr_sulf - demeth_sulf_01		-0.26455	0.188	-1411	0.9792
col_jatr_sulf - thal_berberr_gluc_01		-2.78393	0.188	-14846	<.0001
col_jatr_sulf - thal_berberr_gluc_02		-2.27186	0.188	-12115	<.0001
col_jatr_sulf - thal_berberr_sulf		-0.05206	0.188	-0.278	1.0000
demeth_gluc_01 - demeth_gluc_02		-0.96649	0.188	-5154	0.0001
demeth_gluc_01 - demeth_gluc_03		1.21991	0.232	5268	<.0001
demeth_gluc_01 - demeth_gluc_04		1.18361	0.188	6312	<.0001
demeth_gluc_01 - demeth_gluc_05		-0.23607	0.188	-1259	0.9924
demeth_gluc_01 - demeth_gluc_06		1.17762	0.188	6280	<.0001
demeth_gluc_01 - demeth_gluc_07		1.36650	0.192	7122	<.0001
demeth_gluc_01 - demeth_sulf_01		1.18734	0.188	6332	<.0001
demeth_gluc_01 - thal_berberr_gluc_01		-1.33205	0.188	-7104	<.0001
demeth_gluc_01 - thal_berberr_gluc_02		-0.81998	0.188	-4373	0.0019
demeth_gluc_01 - thal_berberr_sulf		1.39982	0.188	7465	<.0001
demeth_gluc_02 - demeth_gluc_03		2.18640	0.232	9442	<.0001
demeth_gluc_02 - demeth_gluc_04		2.15010	0.188	11466	<.0001
demeth_gluc_02 - demeth_gluc_05		0.73042	0.188	3895	0.0107
demeth_gluc_02 - demeth_gluc_06		2.14411	0.188	11434	<.0001
demeth_gluc_02 - demeth_gluc_07		2.33299	0.192	12159	<.0001
demeth_gluc_02 - demeth_sulf_01		2.15383	0.188	11486	<.0001
demeth_gluc_02 - thal_berberr_gluc_01		-0.36556	0.188	-1949	0.7954
demeth_gluc_02 - thal_berberr_gluc_02		0.14651	0.188	0.781	0.9999
demeth_gluc_02 - thal_berberr_sulf		2.36631	0.188	12619	<.0001
demeth_gluc_03 - demeth_gluc_04		-0.03630	0.232	-0.157	1.0000
demeth_gluc_03 - demeth_gluc_05		-1.45598	0.232	-6288	<.0001
demeth_gluc_03 - demeth_gluc_06		-0.04229	0.232	-0.183	1.0000
demeth_gluc_03 - demeth_gluc_07		0.14659	0.235	0.625	1.0000
demeth_gluc_03 - demeth_sulf_01		-0.03257	0.232	-0.141	1.0000
demeth_gluc_03 - thal_berberr_gluc_01		-2.55196	0.232	-11020	<.0001
demeth_gluc_03 - thal_berberr_gluc_02		-2.03989	0.232	-8809	<.0001
demeth_gluc_03 - thal_berberr_sulf		0.17992	0.232	0.777	1.0000
demeth_gluc_04 - demeth_gluc_05		-1.41968	0.188	-7571	<.0001
demeth_gluc_04 - demeth_gluc_06		-0.00599	0.188	-0.032	1.0000
demeth_gluc_04 - demeth_gluc_07		0.18289	0.192	0.953	0.9995
demeth_gluc_04 - demeth_sulf_01		0.00373	0.188	0.020	1.0000
demeth_gluc_04 - thal_berberr_gluc_01		-2.51566	0.188	-13416	<.0001
demeth_gluc_04 - thal_berberr_gluc_02		-2.00358	0.188	-10685	<.0001
demeth_gluc_04 - thal_berberr_sulf		0.21622	0.188	1153	0.9967
demeth_gluc_05 - demeth_gluc_06		1.41370	0.188	7539	<.0001
demeth_gluc_05 - demeth_gluc_07		1.60258	0.192	8352	<.0001
demeth_gluc_05 - demeth_sulf_01		1.42341	0.188	7591	<.0001
demeth_gluc_05 - thal_berberr_gluc_01		-1.09598	0.188	-5845	<.0001
demeth_gluc_05 - thal_berberr_gluc_02		-0.58390	0.188	-3114	0.1137
demeth_gluc_05 - thal_berberr_sulf		1.63590	0.188	8724	<.0001
demeth_gluc_06 - demeth_gluc_07		0.18888	0.192	0.984	0.9993
demeth_gluc_06 - demeth_sulf_01		0.00972	0.188	0.052	1.0000
demeth_gluc_06 - thal_berberr_gluc_01		-2.50967	0.188	-13384	<.0001
demeth_gluc_06 - thal_berberr_gluc_02		-1.99760	0.188	-10653	<.0001
demeth_gluc_06 - thal_berberr_sulf		0.22220	0.188	1185	0.9957
demeth_gluc_07 - demeth_sulf_01		-0.17916	0.192	-0.934	0.9996
demeth_gluc_07 - thal_berberr_gluc_01		-2.69855	0.192	-14064	<.0001
demeth_gluc_07 - thal_berberr_gluc_02		-2.18648	0.192	-11395	<.0001
demeth_gluc_07 - thal_berberr_sulf		0.03332	0.192	0.174	1.0000
demeth_sulf_01 - thal_berberr_gluc_01		-2.51939	0.188	-13436	<.0001
demeth_sulf_01 - thal_berberr_gluc_02		-2.00731	0.188	-10705	<.0001
demeth_sulf_01 - thal_berberr_sulf		0.21249	0.188	1133	0.9972
thal_berberr_gluc_01 - thal_berberr_gluc_02		0.51207	0.188	2731	0.2729
thal_berberr_gluc_01 - thal_berberr_sulf		2.73187	0.188	14569	<.0001
thal_berberr_gluc_02 - thal_berberr_sulf		2.21980	0.188	11838	<.0001
		β (estimate)	SE	t-ratio	p-value
Ileum
col_jatr_gluc_01 - col_jatr_gluc_02		0.4112	0.165	2496	0.3868
col_jatr_gluc_01 - col_jatr_sulf		3.6438	0.165	22113	<.0001
col_jatr_gluc_01 - demeth_gluc_01		1.9866	0.165	12056	<.0001
col_jatr_gluc_01 - demeth_gluc_02		0.6850	0.165	4157	0.0039
col_jatr_gluc_01 - demeth_gluc_04		3.2757	0.165	19879	<.0001
col_jatr_gluc_01 - demeth_gluc_05		1.4926	0.165	9059	<.0001
col_jatr_gluc_01 - demeth_gluc_06		3.3793	0.165	20508	<.0001
col_jatr_gluc_01 - demeth_gluc_07		3.5343	0.169	20914	<.0001
col_jatr_gluc_01 - demeth_sulf_01		3.4536	0.165	20959	<.0001
col_jatr_gluc_01 - thal_berberr_gluc_01		0.5024	0.165	3049	0.1213
col_jatr_gluc_01 - thal_berberr_gluc_02		0.8092	0.165	4911	0.0002
col_jatr_gluc_01 - thal_berberr_sulf		3.5951	0.165	21818	<.0001
col_jatr_gluc_02 - col_jatr_sulf		3.2326	0.165	19618	<.0001
col_jatr_gluc_02 - demeth_gluc_01		1.5754	0.165	9561	<.0001
col_jatr_gluc_02 - demeth_gluc_02		0.2738	0.165	1662	0.9058
col_jatr_gluc_02 - demeth_gluc_04		2.8645	0.165	17384	<.0001
col_jatr_gluc_02 - demeth_gluc_05		1.0814	0.165	6563	<.0001
col_jatr_gluc_02 - demeth_gluc_06		2.9681	0.165	18013	<.0001
col_jatr_gluc_02 - demeth_gluc_07		3.1231	0.169	18481	<.0001
col_jatr_gluc_02 - demeth_sulf_01		3.0423	0.165	18463	<.0001
col_jatr_gluc_02 - thal_berberr_gluc_01		0.0912	0.165	0.553	1.0000
col_jatr_gluc_02 - thal_berberr_gluc_02		0.3980	0.165	2415	0.4405
col_jatr_gluc_02 - thal_berberr_sulf		3.1839	0.165	19322	<.0001
col_jatr_sulf - demeth_gluc_01		-1.6572	0.165	-10057	<.0001
col_jatr_sulf - demeth_gluc_02		-2.9587	0.165	-17956	<.0001
col_jatr_sulf - demeth_gluc_04		-0.3681	0.165	-2234	0.5689
col_jatr_sulf - demeth_gluc_05		-2.1511	0.165	-13055	<.0001
col_jatr_sulf - demeth_gluc_06		-0.2644	0.165	-1605	0.9252
col_jatr_sulf - demeth_gluc_07		-0.1095	0.169	-0.648	1.0000
col_jatr_sulf - demeth_sulf_01		-0.1902	0.165	-1154	0.9946
col_jatr_sulf - thal_berberr_gluc_01		-3.1414	0.165	-19064	<.0001
col_jatr_sulf - thal_berberr_gluc_02		-2.8346	0.165	-17202	<.0001
col_jatr_sulf - thal_berberr_sulf		-0.0487	0.165	-0.295	1.0000
demeth_gluc_01 - demeth_gluc_02		-1.3016	0.165	-7899	<.0001
demeth_gluc_01 - demeth_gluc_04		1.2891	0.165	7823	<.0001
demeth_gluc_01 - demeth_gluc_05		-0.4940	0.165	-2998	0.1374
demeth_gluc_01 - demeth_gluc_06		1.3927	0.165	8452	<.0001
demeth_gluc_01 - demeth_gluc_07		1.5477	0.169	9158	<.0001
demeth_gluc_01 - demeth_sulf_01		1.4670	0.165	8903	<.0001
demeth_gluc_01 - thal_berberr_gluc_01		-1.4842	0.165	-9007	<.0001
demeth_gluc_01 - thal_berberr_gluc_02		-1.1774	0.165	-7145	<.0001
demeth_gluc_01 - thal_berberr_sulf		1.6085	0.165	9762	<.0001
demeth_gluc_02 - demeth_gluc_04		2.5907	0.165	15722	<.0001
demeth_gluc_02 - demeth_gluc_05		0.8076	0.165	4901	0.0002
demeth_gluc_02 - demeth_gluc_06		2.6943	0.165	16351	<.0001
demeth_gluc_02 - demeth_gluc_07		2.8493	0.169	16861	<.0001
demeth_gluc_02 - demeth_sulf_01		2.7685	0.165	16802	<.0001
demeth_gluc_02 - thal_berberr_gluc_01		-0.1826	0.165	-1108	0.9963
demeth_gluc_02 - thal_berberr_gluc_02		0.1242	0.165	0.754	0.9999
demeth_gluc_02 - thal_berberr_sulf		2.9101	0.165	17661	<.0001
demeth_gluc_04 - demeth_gluc_05		-1.7830	0.165	-10821	<.0001
demeth_gluc_04 - demeth_gluc_06		0.1036	0.165	0.629	1.0000
demeth_gluc_04 - demeth_gluc_07		0.2586	0.169	1530	0.9463
demeth_gluc_04 - demeth_sulf_01		0.1779	0.165	1080	0.9971
demeth_gluc_04 - thal_berberr_gluc_01		-2.7733	0.165	-16831	<.0001
demeth_gluc_04 - thal_berberr_gluc_02		-2.4665	0.165	-14969	<.0001
demeth_gluc_04 - thal_berberr_sulf		0.3194	0.165	1939	0.7693
demeth_gluc_05 - demeth_gluc_06		1.8867	0.165	11450	<.0001
demeth_gluc_05 - demeth_gluc_07		2.0416	0.169	12081	<.0001
demeth_gluc_05 - demeth_sulf_01		1.9609	0.165	11900	<.0001
demeth_gluc_05 - thal_berberr_gluc_01		-0.9903	0.165	-6010	<.0001
demeth_gluc_05 - thal_berberr_gluc_02		-0.6835	0.165	-4148	0.0040
demeth_gluc_05 - thal_berberr_sulf		2.1025	0.165	12759	<.0001
demeth_gluc_06 - demeth_gluc_07		0.1550	0.169	0.917	0.9994
demeth_gluc_06 - demeth_sulf_01		0.0742	0.165	0.451	1.0000
demeth_gluc_06 - thal_berberr_gluc_01		-2.8769	0.165	-17460	<.0001
demeth_gluc_06 - thal_berberr_gluc_02		-2.5701	0.165	-15598	<.0001
demeth_gluc_06 - thal_berberr_sulf		0.2158	0.165	1310	0.9839
demeth_gluc_07 - demeth_sulf_01		-0.0807	0.169	-0.478	1.0000
demeth_gluc_07 - thal_berberr_gluc_01		-3.0319	0.169	-17941	<.0001
demeth_gluc_07 - thal_berberr_gluc_02		-2.7251	0.169	-16126	<.0001
demeth_gluc_07 - thal_berberr_sulf		0.0608	0.169	0.360	1.0000
demeth_sulf_01 - thal_berberr_gluc_01		-2.9512	0.165	-17910	<.0001
demeth_sulf_01 - thal_berberr_gluc_02		-2.6444	0.165	-16048	<.0001
demeth_sulf_01 - thal_berberr_sulf		0.1416	0.165	0.859	0.9997
thal_berberr_gluc_01 - thal_berberr_gluc_02		0.3068	0.165	1862	0.8136
thal_berberr_gluc_01 - thal_berberr_sulf		3.0927	0.165	18769	<.0001
thal_berberr_gluc_02 - thal_berberr_sulf		2.7859	0.165	16907	<.0001
		β (estimate)	SE	t-ratio	p-value
Cecum
col_jatr_gluc_01 - col_jatr_gluc_02		0.0885	0.0396	2232	0.1350
col_jatr_gluc_01 - thal_berberr_gluc_01		-0.0803	0.0396	-2025	0.1989
col_jatr_gluc_01 - thal_berberr_gluc_02		-0.1179	0.0477	-2470	0.0825
col_jatr_gluc_02 - thal_berberr_gluc_01		-0.1687	0.0396	-4257	0.0008
col_jatr_gluc_02 - thal_berberr_gluc_02		-0.2063	0.0477	-4324	0.0007
thal_berberr_gluc_01 - thal_berberr_gluc_02		-0.0376	0.0477	-0.788	0.8595
